# Supplementary material for: Improved Applicability and Diagnostic Accuracy of the Novel Spleen-Dedicated Transient Elastography Device for High-Risk Esophageal Varices
Source: Diagnostics (Basel). 2024 Mar 30;14(7):743. doi: 10.3390/diagnostics14070743 (PMC11011917; doi:10.3390/diagnostics14070743)
Supplement: Supplementary file 1 [file diagnostics-14-00743-s001.zip]

Archive with 1 entries (1 files):
- diagnostics-2932221-supplementary.pdf
